# Supplementary material for: A Novel Tri-Hydroxy-Methylated Chalcone Isolated from Chromolaena tacotana with Anti-Cancer Potential Targeting Pro-Survival Proteins
Source: Int J Mol Sci. 2023 Oct 14;24(20):15185. doi: 10.3390/ijms242015185 (PMC10607159; doi:10.3390/ijms242015185)
Supplement: Supplementary file 1 [file ijms-24-15185-s001.zip]

Archive with 1 entries (1 files):
- ijms-2622867-supplementary.pdf
